# Supplementary material for: Predicting 28-day compressive strength of fibre-reinforced self-compacting concrete (FR-SCC) using MEP and GEP
Source: Sci Rep. 2024 Jul 27;14:17293. doi: 10.1038/s41598-024-65905-5 (PMC11283530; doi:10.1038/s41598-024-65905-5)
Supplement: Supplementary file 2 — Supplementary Table 1. [file 41598_2024_65905_MOESM2_ESM.xlsx]

## Sheet: Sheet1
W/C ratio	Silica fume	Coarse Aggregate	Fine Aggregate	Fiber	Superplasticizer	Compressive Strength
	(Kg)	(Kg)	(Kg)	(Kg)	(Lit)	(MPa)
0.739	961	808	150	0	8.5	31.64
0.739	961	808	155	0.25	9.2	31.87
0.739	961	808	160	0.5	9.9	31.14
0.739	961	808	165	0.75	10.5	32.28
0.739	961	808	170	1	11.2	32.87
0.739	961	808	175	1.2	11.9	32.2
0.468	913	781	145	0.25	14.5	53.43
0.468	913	781	152	0.5	14.7	54.05
0.739	961	808	150	0	8.5	31.7
0.739	961	808	155	0.35	9.2	31.77
0.739	961	808	160	0.7	9.9	31.82
0.739	961	808	165	1.05	10.5	32.26
0.739	961	808	170	1.4	11.2	31.71
0.468	913	781	138	0	13.75	52.28
0.468	913	781	145	0.35	14.5	52.54
0.468	913	781	152	0.7	14.7	52.98
0.739	969	774	150	0	8.5	30.58
0.739	969	774	170	1.4	11.2	31.69
0.739	969	774	170	1	11.2	28.24
0.739	978	735	150	0	8.5	29.16
0.739	978	735	170	1.4	11.2	30.12
0.739	978	735	170	1	11.2	49.68
0.468	934	744	138	0	13.75	50.64
0.468	944	707	138	0	13.75	48.52
0.559	920	815	75	0	7	34.9
0.559	920	800	75	0	7	32.5
0.559	950	795	75	0	7	32.5
0.559	920	815	85	1	8	37.25
0.559	950	800	85	1	8	35.31
0.559	950	795	90	1	8	32.78
0.559	920	815	90	1.4	8	36.85
0.559	920	800	100	1.4	8.5	35.19
0.559	950	795	100	1.4	8.5	32.46
0.5	920	815	100	0	8	42
0.5	935	790	100	0	8	40.7
0.5	945	815	110	0	8	38.5
0.5	920	790	110	1	8.5	42.46
0.5	935	790	120	1	8.5	41.25
0.5	945	815	120	1	8.5	38.95
0.5	920	790	120	1.4	9	42.12
0.5	935	790	180	1.4	9	40.98
0.5	945	790	180	1.4	9	38.54
0.477	920	815	180	0	7	55
0.477	940	780	180	0	7	53.72
0.477	955	780	185	0	7	51.4
0.477	920	815	190	1	7.5	55.45
0.477	940	780	190	1	7.5	54.03
0.477	955	780	190	1	8	51.89
0.477	920	815	190	1.4	8	55.26
0.477	940	780	70	1.4	8.5	53.72
0.477	955	780	70	1.4	8.5	51.69
0.396	840	870	70	0	8.3	68
0.396	855	830	80	0	8.3	67
0.396	870	830	80	0	8.3	65.3
0.396	840	870	85	1	9	68.5
0.396	855	830	85	1	9	67.67
0.396	870	830	85	1	9	65.1
0.396	840	870	85	1.4	9	67.29
0.396	855	840	85	1.4	9	65
0.396	870	840	85	1.4	9	64.86
0.425	840	870	85	0	9	59
0.425	860	840	90	0	9	57.7
0.425	875	840	90	0	9	55.4
0.425	840	870	95	1	10	59.7
0.425	860	840	95	1	10	58.51
0.425	875	840	95	1	10	55.96
0.425	840	870	95	1.4	10	59.41
0.425	860	840	95	1.4	10	58.26
0.425	875	840	95	1.4	10	55.67
0.398	840	870	70	0	9.2	63
0.398	865	850	70	0	9.2	60.9
0.398	880	850	70	0	9.2	58.9
0.398	840	870	80	1	9.7	63.6
0.398	865	850	80	1	9.7	61.45
0.398	880	850	80	1	9.7	64.48
0.398	840	870	80	1.4	9.7	63.27
0.398	865	850	80	1.4	9.7	61.29
0.398	880	850	80	1.4	9.7	64.13
